# Supplementary material for: Prevalence and Molecular Characterization of Carbapenemase-Producing Multidrug-Resistant Bacteria in Diabetic Foot Ulcer Infections
Source: Diagnostics (Basel). 2025 Jan 9;15(2):141. doi: 10.3390/diagnostics15020141 (PMC11763587; doi:10.3390/diagnostics15020141)
Supplement: Supplementary file 1 [file diagnostics-15-00141-s001.zip]

Archive with 1 entries (1 files):
- diagnostics-3417603-supplementary.pdf
